# Supplementary material for: Patients’ Post-/Long-COVID Symptoms, Vaccination and Functional Status—Findings from a State-Wide Online Screening Study
Source: Vaccines (Basel). 2023 Mar 17;11(3):691. doi: 10.3390/vaccines11030691 (PMC10051253; doi:10.3390/vaccines11030691)
Supplement: Supplementary file 1 [file vaccines-11-00691-s001.zip]

Archive with 1 entries (1 files):
- vaccines-2191664-supplementary.pdf
